# Supplementary material for: Efficacy and safety of through-the-scope twin clip for endoscopic closure of gastrointestinal defects
Source: Front Med (Lausanne). 2026 Mar 4;13:1727989. doi: 10.3389/fmed.2026.1727989 (PMC12995794; doi:10.3389/fmed.2026.1727989)
Supplement: SUPPLEMENTARY TABLE 1 — Demographic and clinical characteristics of patients in the study. [file Table_1.xlsx]

## Sheet: Sheet1
No.	Sex	Age(years)	Location	Indication	Procedure	Lesion size(cm)	Operating time using TTS-TCs(min)	Total operating time for endoscopic closure(min)	R0	FTR	Number of TTS-TCs	Technical success	Clinical success	Adverse events	Stay in hospital after TTS-TC placement(d)	Period of re-endoscopy and results
1	M	71	Colon	Perforation after colon polypectomy	Perforation closure	2.0×2.0	9	43	NA	Yes	1	Yes	Yes	Intraprocedural perforation	12	192 days, clip away
2	M	74	Stomach	Acute ulcer bleeding	Hemostasis	4.0×4.0	3	39	NA	No	4	Yes	Yes	No	19	14 days, clip away, scar
3	M	54	Rectum	pTis adenocarcinoma	Wound closure after ESD	4.0×3.0	5	8	Yes	No	1	Yes	Yes	No	4	NA
4	M	74	Sigmoid	pTis adenocarcinoma	Wound closure after ESD	4.0×4.0	3	16	Yes	No	1	Yes	Yes	No	3	NA
5	F	62	Stomach	Gastric stromal tumor	Perforation closure after EFTR	2.0×2.0	3	10	Yes	Yes	1	Yes	Yes	Intraprocedural perforation, Abdominal pain	7	NA
6	F	69	Colon	Colonic lipoma	Wound closure after ESD	2.5×2.5	6	8	Yes	No	1	Yes	Yes	No	3	NA
7	M	74	Sigmoid	Sigmoid lipoma	Wound closure after ESD	2.2×2.0	2	7	Yes	No	1	Yes	Yes	No	3	NA
8	M	58	Stomach	Gastric lipoma	Wound closure after ESD	4.0×3.0	5	19	Yes	No	1	Yes	Yes	No	4	NA
9	M	33	Stomach	Gastric liomyoma	Wound closure after ESD	3.0×2.5	4	16	Yes	No	2	Yes	Yes	No	4	83 days,clip away, scar
10	F	26	Stomach	Gastric ectopic pancreas	Wound closure after ESD	2.5×2.2	3	10	Yes	No	1	Yes	Yes	Abdominal pain	5	NA
11	M	71	Stomach	Gastric stromal tumor	Perforation closure after EFTR	4.0×3.5	5	47	Yes	Yes	2	Yes	Yes	Intraprocedural perforation,Fever	10	NA
12	M	60	Colon	Colonic adenoma with LGIN	Wound closure after ESD	3.5×3.0	3	16	Yes	No	1	Yes	Yes	No	4	NA
13	M	58	Rectum	pTis adenocarcinoma	Wound closure after ESD	5.0×4.0	5	44	Yes	No	1	Yes	Yes	No	5	96 days, clip away, scar
14	M	56	Stomach	Gastric polyp	Wound closure after ESD	2.5×2.5	3	14	Yes	No	1	Yes	Yes	No	6	NA
15	M	49	Stomach	Gastric ectopic pancreas	Wound closure after ESD	4.0×4.0	3	20	Yes	No	2	Yes	Yes	No	8	NA
16	F	78	Stomach	Gastric polyp with HGIN	Wound closure after ESD	5.0×2.0	7	20	Yes	No	1	Yes	Yes	No	6	NA
17	F	66	Stomach	Gastric polyp with LGIN	Wound closure after ESD	3.0×2.5	2	20	Yes	No	2	Yes	Yes	No	7	NA
18	F	66	Stomach	Gastric stromal tumor	Perforation closure after ESE	3.5×3.0	1	25	Yes	Yes	2	Yes	Yes	Intraprocedural perforation,Abdominal pain	6	NA
19	M	57	Stomach	Gastric LGIN	Wound closure after ESD	3.5×3.0	8	20	Yes	No	1	Yes	Yes	No	5	NA
20	F	67	Stomach	Acute ulcer bleeding	Hemostasis	2.2×2.0	2	40	NA	No	1	Yes	Yes	No	5	NA
21	F	69	Stomach	Gastric stromal tumor	Perforation closure after ESE	2.4×2.4	3	18	Yes	Yes	1	Yes	Yes	Intraprocedural perforation	6	NA
22	M	67	Stomach	Gastric HGIN	Wound closure after ESD	4.0×4.5	5	9	Yes	No	4	Yes	Yes	No	6	NA
23	M	54	Rectum	pTis adenocarcinoma	Wound closure after ESD	4.5×4.5	3	16	Yes	No	2	Yes	Yes	No	4	84 days, clip present
24	F	70	Colon	pTis adenocarcinoma	Wound closure after ESD	5.0×5.0	4	31	Yes	No	2	Yes	Yes	No	5	NA
25	M	71	Stomach	Gastric stromal tumor	Wound closure after ESD	4.0×4.5	3	18	Yes	No	2	Yes	Yes	No	5	NA
26	M	64	Stomach	Gastric stromal tumor	Wound closure after ESD	2.2×2.0	2	8	Yes	No	1	Yes	Yes	No	5	NA
27	F	60	Stomach	Gastric stromal tumor	Perforation closure after EFTR	2.5×2.2	2	11	Yes	Yes	1	Yes	Yes	Intraprocedural perforation	6	NA
28	F	45	Sigmoid	Sigmoid adenoma with LGIN	Wound closure after ESD	3.0×3.0	2	10	Yes	No	1	Yes	Yes	No	5	NA
29	F	56	Rectum	Rectal adenoma with LGIN	Wound closure after ESD	4.0×4.5	3.5	15	Yes	No	1	Yes	Yes	Abdominal pain	6	NA
30	M	35	Stomach	Gastric liomyoma	Wound closure after ESD	2.5×3.2	2	10	Yes	No	1	Yes	Yes	No	4	NA
31	F	51	Stomach	pTis adenocarcinoma	Wound closure after ESD	4.0×4.0	3	20	Yes	No	2	Yes	Yes	No	6	NA
32	M	61	Stomach	Gastric liomyoma	Wound closure after ESD	2.8×2.2	1	10	Yes	No	1	Yes	Yes	No	6	NA
33	M	67	Sigmoid	Sigmoid adenoma with HGIN	Wound closure after ESD	4.5×4.5	5	22	Yes	No	3	Yes	Yes	No	3	NA
34	M	69	Sigmoid	Sigmoid adenoma with HGIN	Wound closure after ESE	4.5×3.0	2	12	Yes	No	1	Yes	Yes	Delayed bleeding	4	NA
35	F	70	Stomach	Gastric stromal tumor	Wound closure after ESD	2.8×2.5	3	18	Yes	No	1	Yes	Yes	Delayed bleeding	5	NA
36	M	71	Rectum	Rectal adenoma with HGIN	Wound closure after ESD	4.0×3.5	2	18	Yes	No	1	Yes	Yes	No	3	NA
M: Male; F: Female; NA: Not Available; FTR: Full-thickness Resection; EMR: Endoscopic Mucosal Resection; ESD: Endoscopic Submucosal Dissection; ESE: Endoscopic Submucosal Excavation; EFTR: Endoscopic Full-thickness Resection;LGIN: Low-grade Intraepithelial Neoplasia; HGIN: High-grade Intraepithelial Neoplasia.
